# Supplementary material for: A diverse satellite DNA repertoire in Limnoperna fortunei: insights into genome structure and chromosomal organization
Source: Front Mol Biosci. 2026 Jan 7;12:1733652. doi: 10.3389/fmolb.2025.1733652 (PMC12818792; doi:10.3389/fmolb.2025.1733652)
Supplement: Supplementary file 1 [file Table2.xlsx]

## Sheet: in silico Sat DNA mapping
satDNA family	Monomer Size bp	Copy Number	Total bp	Genomic Abundance %	Avg Identity %	Divergence %	Chromosomes Present	Chromosome List
LfoSat001	146	44789	6290551	0.4194	96.04	3.96	15	chromosome_1, chromosome_10, chromosome_11, chromosome_12, chromosome_13, chromosome_14, chromosome_15, chromosome_2, chromosome_3, chromosome_4, chromosome_5, chromosome_6, chromosome_7, chromosome_8, chromosome_9
LfoSat002	493	13456	5445767	0.3631	91.34	8.66	15	chromosome_1, chromosome_10, chromosome_11, chromosome_12, chromosome_13, chromosome_14, chromosome_15, chromosome_2, chromosome_3, chromosome_4, chromosome_5, chromosome_6, chromosome_7, chromosome_8, chromosome_9
LfoSat003	166	28307	4527490	0.3018	91.68	8.32	15	chromosome_1, chromosome_10, chromosome_11, chromosome_12, chromosome_13, chromosome_14, chromosome_15, chromosome_2, chromosome_3, chromosome_4, chromosome_5, chromosome_6, chromosome_7, chromosome_8, chromosome_9
LfoSat004	1783	11595	4385435	0.2924	94.36	5.64	15	chromosome_1, chromosome_10, chromosome_11, chromosome_12, chromosome_13, chromosome_14, chromosome_15, chromosome_2, chromosome_3, chromosome_4, chromosome_5, chromosome_6, chromosome_7, chromosome_8, chromosome_9
LfoSat005	1041	8407	3494479	0.233	85.54	14.46	15	chromosome_1, chromosome_10, chromosome_11, chromosome_12, chromosome_13, chromosome_14, chromosome_15, chromosome_2, chromosome_3, chromosome_4, chromosome_5, chromosome_6, chromosome_7, chromosome_8, chromosome_9
LfoSat006	509	13522	4072980	0.2715	93.17	6.83	15	chromosome_1, chromosome_10, chromosome_11, chromosome_12, chromosome_13, chromosome_14, chromosome_15, chromosome_2, chromosome_3, chromosome_4, chromosome_5, chromosome_6, chromosome_7, chromosome_8, chromosome_9
LfoSat007	1391	1907	1755568	0.117	95.31	4.69	15	chromosome_1, chromosome_10, chromosome_11, chromosome_12, chromosome_13, chromosome_14, chromosome_15, chromosome_2, chromosome_3, chromosome_4, chromosome_5, chromosome_6, chromosome_7, chromosome_8, chromosome_9
LfoSat008	446	11258	2614371	0.1743	95.54	4.46	15	chromosome_1, chromosome_10, chromosome_11, chromosome_12, chromosome_13, chromosome_14, chromosome_15, chromosome_2, chromosome_3, chromosome_4, chromosome_5, chromosome_6, chromosome_7, chromosome_8, chromosome_9
LfoSat009	1714	3983	3363081	0.2242	95.91	4.09	15	chromosome_1, chromosome_10, chromosome_11, chromosome_12, chromosome_13, chromosome_14, chromosome_15, chromosome_2, chromosome_3, chromosome_4, chromosome_5, chromosome_6, chromosome_7, chromosome_8, chromosome_9
LfoSat010	1730	2689	2749091	0.1833	95.66	4.34	15	chromosome_1, chromosome_10, chromosome_11, chromosome_12, chromosome_13, chromosome_14, chromosome_15, chromosome_2, chromosome_3, chromosome_4, chromosome_5, chromosome_6, chromosome_7, chromosome_8, chromosome_9
LfoSat011	172	11314	1842552	0.1228	92.77	7.23	15	chromosome_1, chromosome_10, chromosome_11, chromosome_12, chromosome_13, chromosome_14, chromosome_15, chromosome_2, chromosome_3, chromosome_4, chromosome_5, chromosome_6, chromosome_7, chromosome_8, chromosome_9
LfoSat012	1260	78	22937	0.0015	87.55	12.45	13	chromosome_1, chromosome_10, chromosome_11, chromosome_12, chromosome_14, chromosome_2, chromosome_3, chromosome_4, chromosome_5, chromosome_6, chromosome_7, chromosome_8, chromosome_9
LfoSat013	167	15250	2131829	0.1421	95.77	4.23	15	chromosome_1, chromosome_10, chromosome_11, chromosome_12, chromosome_13, chromosome_14, chromosome_15, chromosome_2, chromosome_3, chromosome_4, chromosome_5, chromosome_6, chromosome_7, chromosome_8, chromosome_9
LfoSat014	1704	3023	1933165	0.1289	93.66	6.34	15	chromosome_1, chromosome_10, chromosome_11, chromosome_12, chromosome_13, chromosome_14, chromosome_15, chromosome_2, chromosome_3, chromosome_4, chromosome_5, chromosome_6, chromosome_7, chromosome_8, chromosome_9
LfoSat015	34	113442	3817141	0.2545	99.33	0.67	14	chromosome_1, chromosome_11, chromosome_12, chromosome_13, chromosome_14, chromosome_15, chromosome_2, chromosome_3, chromosome_4, chromosome_5, chromosome_6, chromosome_7, chromosome_8, chromosome_9
LfoSat016	1298	2069	1717276	0.1145	97	3	15	chromosome_1, chromosome_10, chromosome_11, chromosome_12, chromosome_13, chromosome_14, chromosome_15, chromosome_2, chromosome_3, chromosome_4, chromosome_5, chromosome_6, chromosome_7, chromosome_8, chromosome_9
LfoSat017	2265	2324	1774272	0.1183	92.5	7.5	15	chromosome_1, chromosome_10, chromosome_11, chromosome_12, chromosome_13, chromosome_14, chromosome_15, chromosome_2, chromosome_3, chromosome_4, chromosome_5, chromosome_6, chromosome_7, chromosome_8, chromosome_9
LfoSat018	155	11254	1654647	0.1103	94.34	5.66	15	chromosome_1, chromosome_10, chromosome_11, chromosome_12, chromosome_13, chromosome_14, chromosome_15, chromosome_2, chromosome_3, chromosome_4, chromosome_5, chromosome_6, chromosome_7, chromosome_8, chromosome_9
LfoSat019	1339	4500	2919163	0.1946	96.26	3.74	15	chromosome_1, chromosome_10, chromosome_11, chromosome_12, chromosome_13, chromosome_14, chromosome_15, chromosome_2, chromosome_3, chromosome_4, chromosome_5, chromosome_6, chromosome_7, chromosome_8, chromosome_9
LfoSat020	260	24844	2608267	0.1739	92.87	7.13	15	chromosome_1, chromosome_10, chromosome_11, chromosome_12, chromosome_13, chromosome_14, chromosome_15, chromosome_2, chromosome_3, chromosome_4, chromosome_5, chromosome_6, chromosome_7, chromosome_8, chromosome_9
LfoSat021	2114	1264	1364564	0.091	96.12	3.88	15	chromosome_1, chromosome_10, chromosome_11, chromosome_12, chromosome_13, chromosome_14, chromosome_15, chromosome_2, chromosome_3, chromosome_4, chromosome_5, chromosome_6, chromosome_7, chromosome_8, chromosome_9
LfoSat022	1361	3542	854545	0.057	96.58	3.42	15	chromosome_1, chromosome_10, chromosome_11, chromosome_12, chromosome_13, chromosome_14, chromosome_15, chromosome_2, chromosome_3, chromosome_4, chromosome_5, chromosome_6, chromosome_7, chromosome_8, chromosome_9
LfoSat023	1310	2483	1871849	0.1248	90.03	9.97	15	chromosome_1, chromosome_10, chromosome_11, chromosome_12, chromosome_13, chromosome_14, chromosome_15, chromosome_2, chromosome_3, chromosome_4, chromosome_5, chromosome_6, chromosome_7, chromosome_8, chromosome_9
LfoSat024	2891	1178	1006277	0.0671	91.38	8.62	15	chromosome_1, chromosome_10, chromosome_11, chromosome_12, chromosome_13, chromosome_14, chromosome_15, chromosome_2, chromosome_3, chromosome_4, chromosome_5, chromosome_6, chromosome_7, chromosome_8, chromosome_9
LfoSat025	668	1549	727911	0.0485	94.62	5.38	13	chromosome_1, chromosome_11, chromosome_12, chromosome_13, chromosome_14, chromosome_15, chromosome_2, chromosome_3, chromosome_5, chromosome_6, chromosome_7, chromosome_8, chromosome_9
LfoSat026	53	2763	145370	0.0097	96.25	3.75	2	chromosome_5, chromosome_9
LfoSat027	39	4211	157405	0.0105	98.21	1.79	9	chromosome_10, chromosome_14, chromosome_15, chromosome_2, chromosome_4, chromosome_5, chromosome_7, chromosome_8, chromosome_9
LfoSat028	45	5791	245326	0.0164	98.11	1.89	13	chromosome_1, chromosome_10, chromosome_11, chromosome_12, chromosome_13, chromosome_14, chromosome_15, chromosome_2, chromosome_4, chromosome_5, chromosome_7, chromosome_8, chromosome_9
LfoSat029	188	3338	599150	0.0399	96.79	3.21	15	chromosome_1, chromosome_10, chromosome_11, chromosome_12, chromosome_13, chromosome_14, chromosome_15, chromosome_2, chromosome_3, chromosome_4, chromosome_5, chromosome_6, chromosome_7, chromosome_8, chromosome_9
LfoSat030	48	7548	353914	0.0236	97.32	2.68	1	chromosome_12
LfoSat031	53	5939	310872	0.0207	97.52	2.48	15	chromosome_1, chromosome_10, chromosome_11, chromosome_12, chromosome_13, chromosome_14, chromosome_15, chromosome_2, chromosome_3, chromosome_4, chromosome_5, chromosome_6, chromosome_7, chromosome_8, chromosome_9
LfoSat032	1888	263	445058	0.0297	98.91	1.09	4	chromosome_11, chromosome_14, chromosome_3, chromosome_9
LfoSat033	168	2793	458116	0.0305	91.97	8.03	13	chromosome_1, chromosome_10, chromosome_11, chromosome_12, chromosome_14, chromosome_2, chromosome_3, chromosome_4, chromosome_5, chromosome_6, chromosome_7, chromosome_8, chromosome_9
LfoSat034	814	1606	697119	0.0465	97.02	2.98	15	chromosome_1, chromosome_10, chromosome_11, chromosome_12, chromosome_13, chromosome_14, chromosome_15, chromosome_2, chromosome_3, chromosome_4, chromosome_5, chromosome_6, chromosome_7, chromosome_8, chromosome_9
LfoSat035	54	3947	210705	0.014	98.75	1.25	1	chromosome_13
LfoSat036	129	6285	693658	0.0462	96.34	3.66	15	chromosome_1, chromosome_10, chromosome_11, chromosome_12, chromosome_13, chromosome_14, chromosome_15, chromosome_2, chromosome_3, chromosome_4, chromosome_5, chromosome_6, chromosome_7, chromosome_8, chromosome_9
LfoSat037	35	872	30147	0.002	99.39	0.61	6	chromosome_15, chromosome_3, chromosome_4, chromosome_5, chromosome_7, chromosome_9
LfoSat038	174	2216	370647	0.0247	97.53	2.47	15	chromosome_1, chromosome_10, chromosome_11, chromosome_12, chromosome_13, chromosome_14, chromosome_15, chromosome_2, chromosome_3, chromosome_4, chromosome_5, chromosome_6, chromosome_7, chromosome_8, chromosome_9
LfoSat039	99	1236	119597	0.008	93.58	6.42	12	chromosome_10, chromosome_11, chromosome_13, chromosome_15, chromosome_2, chromosome_3, chromosome_4, chromosome_5, chromosome_6, chromosome_7, chromosome_8, chromosome_9
LfoSat040	56	1971	104296	0.007	95.87	4.13	12	chromosome_1, chromosome_11, chromosome_12, chromosome_13, chromosome_14, chromosome_15, chromosome_2, chromosome_3, chromosome_4, chromosome_5, chromosome_7, chromosome_9
LfoSat041	200	1390	272564	0.0182	92.22	7.78	10	chromosome_1, chromosome_10, chromosome_11, chromosome_14, chromosome_2, chromosome_3, chromosome_4, chromosome_6, chromosome_8, chromosome_9
LfoSat042	74	3556	259638	0.0173	95.09	4.91	5	chromosome_12, chromosome_13, chromosome_14, chromosome_2, chromosome_8
LfoSat043	827	75	55736	0.0037	92.93	7.07	3	chromosome_11, chromosome_15, chromosome_5
LfoSat044	1043	853	713313	0.0476	91.53	8.47	8	chromosome_10, chromosome_13, chromosome_14, chromosome_3, chromosome_6, chromosome_7, chromosome_8, chromosome_9
LfoSat045	685	1709	498963	0.0333	88.35	11.65	2	chromosome_3, chromosome_5
LfoSat047	29	43	1222	0.0001	100	0	6	chromosome_1, chromosome_12, chromosome_14, chromosome_4, chromosome_5, chromosome_8
LfoSat048	70	9030	625719	0.0417	97.84	2.16	15	chromosome_1, chromosome_10, chromosome_11, chromosome_12, chromosome_13, chromosome_14, chromosome_15, chromosome_2, chromosome_3, chromosome_4, chromosome_5, chromosome_6, chromosome_7, chromosome_8, chromosome_9
LfoSat049	441	1459	398440	0.0266	96.79	3.21	15	chromosome_1, chromosome_10, chromosome_11, chromosome_12, chromosome_13, chromosome_14, chromosome_15, chromosome_2, chromosome_3, chromosome_4, chromosome_5, chromosome_6, chromosome_7, chromosome_8, chromosome_9
LfoSat050	47	1584	72969	0.0049	96.74	3.26	11	chromosome_1, chromosome_10, chromosome_11, chromosome_12, chromosome_13, chromosome_14, chromosome_2, chromosome_5, chromosome_7, chromosome_8, chromosome_9
LfoSat051	39	938	35468	0.0024	98.46	1.54	4	chromosome_15, chromosome_4, chromosome_5, chromosome_9
LfoSat052	52	4132	207673	0.0138	96.7	3.3	1	chromosome_9
LfoSat053	52	1107	55887	0.0037	96.51	3.49	6	chromosome_11, chromosome_12, chromosome_13, chromosome_14, chromosome_5, chromosome_9
LfoSat054	1165	455	250517	0.0167	97	3	7	chromosome_10, chromosome_13, chromosome_3, chromosome_5, chromosome_6, chromosome_7, chromosome_8
LfoSat055	32	18	565	0	99.83	0.17	2	chromosome_12, chromosome_5
LfoSat056	943	356	201607	0.0134	95.68	4.32	3	chromosome_11, chromosome_3, chromosome_5
LfoSat057	50	645	31573	0.0021	96.22	3.78	5	chromosome_12, chromosome_4, chromosome_5, chromosome_8, chromosome_9
LfoSat058	52	1233	63623	0.0042	97.03	2.97	13	chromosome_1, chromosome_10, chromosome_11, chromosome_12, chromosome_13, chromosome_15, chromosome_3, chromosome_4, chromosome_5, chromosome_6, chromosome_7, chromosome_8, chromosome_9
LfoSat059	750	845	347509	0.0232	94.34	5.66	1	chromosome_2
LfoSat060	498	298	145418	0.0097	98.22	1.78	1	chromosome_8
LfoSat061	78	587	44470	0.003	94.54	5.46	9	chromosome_11, chromosome_12, chromosome_14, chromosome_15, chromosome_2, chromosome_5, chromosome_7, chromosome_8, chromosome_9
LfoSat062	1239	340	355974	0.0237	96.81	3.19	3	chromosome_3, chromosome_6, chromosome_7
LfoSat064	76	2546	186818	0.0125	93.41	6.59	11	chromosome_10, chromosome_11, chromosome_12, chromosome_13, chromosome_14, chromosome_15, chromosome_2, chromosome_5, chromosome_7, chromosome_8, chromosome_9
LfoSat065	179	850	140430	0.0094	92.77	7.23	14	chromosome_1, chromosome_10, chromosome_11, chromosome_12, chromosome_14, chromosome_15, chromosome_2, chromosome_3, chromosome_4, chromosome_5, chromosome_6, chromosome_7, chromosome_8, chromosome_9
LfoSat066	50	214	10650	0.0007	97.63	2.37	2	chromosome_5, chromosome_9
LfoSat067	51	1005	50741	0.0034	98.14	1.86	4	chromosome_14, chromosome_15, chromosome_5, chromosome_9
LfoSat068	1105	153	143006	0.0095	93.02	6.98	3	chromosome_13, chromosome_3, chromosome_8
LfoSat069	867	410	182989	0.0122	92.54	7.46	2	chromosome_11, chromosome_14
LfoSat070	39	910	35302	0.0024	98.85	1.15	12	chromosome_1, chromosome_10, chromosome_11, chromosome_14, chromosome_15, chromosome_2, chromosome_3, chromosome_4, chromosome_5, chromosome_7, chromosome_8, chromosome_9
LfoSat071	791	395	169026	0.0113	93.28	6.72	2	chromosome_11, chromosome_9
LfoSat072	56	688	36410	0.0024	96.21	3.79	5	chromosome_11, chromosome_12, chromosome_14, chromosome_2, chromosome_5
LfoSat073	74	3431	251426	0.0168	96.87	3.13	12	chromosome_1, chromosome_10, chromosome_11, chromosome_14, chromosome_2, chromosome_3, chromosome_4, chromosome_5, chromosome_6, chromosome_7, chromosome_8, chromosome_9
LfoSat074	69	1535	104989	0.007	97.33	2.67	1	chromosome_2
LfoSat075	938	291	105182	0.007	98.02	1.98	2	chromosome_1, chromosome_11
LfoSat076	1099	341	205968	0.0137	96.28	3.72	3	chromosome_1, chromosome_4, chromosome_8
LfoSat077	99	521	50550	0.0034	93.77	6.23	1	chromosome_4
LfoSat078	128	1996	249904	0.0167	96.05	3.95	1	chromosome_10
LfoSat079	42	299	12402	0.0008	98.55	1.45	1	chromosome_4
LfoSat080	40	9	360	0	99.72	0.28	1	chromosome_4
LfoSat081	73	1022	72541	0.0048	93.63	6.37	2	chromosome_5, chromosome_9
LfoSat082	55	1010	53097	0.0035	96.46	3.54	5	chromosome_1, chromosome_12, chromosome_14, chromosome_2, chromosome_5
LfoSat083	37	1	37	0	100	0	1	chromosome_14
LfoSat084	52	1	52	0	94.23	5.77	1	chromosome_7
LfoSat085	626	149	85198	0.0057	98.07	1.93	1	chromosome_15
LfoSat086	54	529	28136	0.0019	96.38	3.62	1	chromosome_4
LfoSat087	452	310	135871	0.0091	99.36	0.64	1	chromosome_1
LfoSat088	188	919	159162	0.0106	95.42	4.58	9	chromosome_1, chromosome_10, chromosome_11, chromosome_14, chromosome_2, chromosome_4, chromosome_5, chromosome_6, chromosome_7
LfoSat089	709	443	167536	0.0112	98.54	1.46	2	chromosome_13, chromosome_2
LfoSat090	60	712	42281	0.0028	96.99	3.01	1	chromosome_12
LfoSat091	570	291	155505	0.0104	97.34	2.66	1	chromosome_8
LfoSat093	46	445	19508	0.0013	97.4	2.6	1	chromosome_10
LfoSat094	189	1256	230785	0.0154	93.19	6.81	12	chromosome_1, chromosome_10, chromosome_11, chromosome_12, chromosome_14, chromosome_15, chromosome_2, chromosome_3, chromosome_4, chromosome_6, chromosome_7, chromosome_9
LfoSat095	46	23	888	0.0001	95.95	4.05	10	chromosome_1, chromosome_10, chromosome_12, chromosome_15, chromosome_2, chromosome_3, chromosome_5, chromosome_6, chromosome_7, chromosome_8
LfoSat096	34	366	12365	0.0008	98.06	1.94	1	chromosome_10
LfoSat097	37	3	104	0	99.1	0.9	1	chromosome_10
LfoSat098	864	341	113034	0.0075	97.19	2.81	3	chromosome_13, chromosome_5, chromosome_6
LfoSat099	48	1	48	0	95.83	4.17	1	chromosome_8
LfoSat100	76	1458	107331	0.0072	96.04	3.96	8	chromosome_10, chromosome_11, chromosome_15, chromosome_2, chromosome_4, chromosome_5, chromosome_8, chromosome_9
LfoSat101	29	535	15388	0.001	100	0	1	chromosome_9
LfoSat102	693	289	185601	0.0124	96.12	3.88	3	chromosome_11, chromosome_2, chromosome_8
LfoSat103	28	421	11788	0.0008	100	0	1	chromosome_1
LfoSat104	44	248	10722	0.0007	98.04	1.96	1	chromosome_13
LfoSat105	31	381	11750	0.0008	99.95	0.05	5	chromosome_10, chromosome_12, chromosome_2, chromosome_5, chromosome_9
LfoSat106	62	376	23083	0.0015	93.96	6.04	8	chromosome_11, chromosome_13, chromosome_15, chromosome_2, chromosome_3, chromosome_4, chromosome_5, chromosome_9
LfoSat107	30	2	60	0	100	0	2	chromosome_14, chromosome_7
LfoSat108	48	54	2544	0.0002	98.9	1.1	2	chromosome_12, chromosome_2
LfoSat109	916	290	242710	0.0162	94.17	5.83	3	chromosome_10, chromosome_2, chromosome_3
LfoSat110	392	373	142531	0.0095	99.61	0.39	2	chromosome_13, chromosome_2
LfoSat111	891	663	240791	0.0161	91	9	3	chromosome_11, chromosome_14, chromosome_8
LfoSat112	63	674	41548	0.0028	98.13	1.87	3	chromosome_10, chromosome_5, chromosome_9
LfoSat113	87	2262	127107	0.0085	96.85	3.15	1	chromosome_2
LfoSat114	35	54	1911	0.0001	97.92	2.08	1	chromosome_10
LfoSat115	70	974	67357	0.0045	94.79	5.21	7	chromosome_12, chromosome_2, chromosome_4, chromosome_5, chromosome_6, chromosome_7, chromosome_9
LfoSat116	691	355	148197	0.0099	93.31	6.69	11	chromosome_1, chromosome_11, chromosome_12, chromosome_14, chromosome_15, chromosome_2, chromosome_4, chromosome_5, chromosome_6, chromosome_7, chromosome_9
LfoSat117	489	259	117168	0.0078	96.85	3.15	3	chromosome_10, chromosome_11, chromosome_8
LfoSat118	148	634	91760	0.0061	97.55	2.45	1	chromosome_10
LfoSat119	781	641	260487	0.0174	96.75	3.25	1	chromosome_8
LfoSat120	49	212	10332	0.0007	99.56	0.44	2	chromosome_5, chromosome_9
LfoSat121	547	163	59165	0.0039	94.7	5.3	7	chromosome_11, chromosome_13, chromosome_14, chromosome_2, chromosome_3, chromosome_4, chromosome_8
LfoSat122	75	24	1797	0.0001	95.38	4.62	1	chromosome_11
LfoSat123	44	1	43	0	97.67	2.33	1	chromosome_12
LfoSat124	70	562	38101	0.0025	97.49	2.51	7	chromosome_10, chromosome_12, chromosome_13, chromosome_14, chromosome_4, chromosome_5, chromosome_9
LfoSat125	499	360	142190	0.0095	94.48	5.52	13	chromosome_1, chromosome_10, chromosome_12, chromosome_13, chromosome_14, chromosome_15, chromosome_2, chromosome_3, chromosome_4, chromosome_6, chromosome_7, chromosome_8, chromosome_9
LfoSat126	48	181	8494	0.0006	96.36	3.64	1	chromosome_7
LfoSat127	30	403	11679	0.0008	100	0	3	chromosome_14, chromosome_5, chromosome_9
LfoSat128	32	230	7250	0.0005	98.91	1.09	3	chromosome_15, chromosome_5, chromosome_9
LfoSat129	44	1639	71156	0.0047	96.92	3.08	1	chromosome_12
* This table presents 126 of the 129 families identified by RepeatExplorer2. Three families (LfoSat046, LfoSat063, LfoSat092) showed no significant BLAST hits (e-value ≤ 1e-05), likely due to very low abundance or high divergence.
