# Supplementary material for: A diverse satellite DNA repertoire in Limnoperna fortunei: insights into genome structure and chromosomal organization
Source: Front Mol Biosci. 2026 Jan 7;12:1733652. doi: 10.3389/fmolb.2025.1733652 (PMC12818792; doi:10.3389/fmolb.2025.1733652)
Supplement: Supplementary file 2 [file Table1.xlsx]

## Sheet: Repeat explorer 2 data
satDNA family	Monomer size bp	Abundance	Divergence	A+T (%)
LfoSat001-146	146	0.00928989	6.82	55.4795
LfoSat002-493	493	0.0069587	17.32	64.3002
LfoSat003-166	166	0.00562754	13.76	63.253
LfoSat004-1783	1783	0.00457456	9.32	64.2176
LfoSat005-1041	1041	0.00399025	17.22	63.6888
LfoSat006-509	509	0.00305483	8.25	64.6365
LfoSat007-1391	1391	0.00303972	3.93	59.6693
LfoSat008-446	446	0.00274792	5.38	63.9013
LfoSat009-1714	1714	0.00271815	3.81	68.3781
LfoSat010-1730	1730	0.00255059	3.17	68.6127
LfoSat011-172	172	0.00244804	11.42	59.8837
LfoSat012-1260	1260	0.0023851	21.86	60.7143
LfoSat013-167	167	0.00216806	5.91	58.0838
LfoSat014-1704	1704	0.00178743	6.71	69.4836
LfoSat015-34	34	0.00169493	6.74	70.5882
LfoSat016-1298	1298	0.0016928	2.82	66.8721
LfoSat017-2265	2265	0.00164754	5.99	70.3311
LfoSat018-155	155	0.00152639	10.49	69.6774
LfoSat019-1339	1339	0.00149877	4.04	68.8574
LfoSat020-260	260	0.00125592	13.81	59.6154
LfoSat021-2114	2114	0.00114208	3.03	69.4891
LfoSat022-1361	1361	0.00113671	12.59	61.6458
LfoSat023-1310	1310	0.00112505	12.74	68.1679
LfoSat024-2891	2891	0.0010433	7.39	66.9319
LfoSat025-668	668	0.000777385	5.64	57.7844
LfoSat026-53	53	0.000769333	9.45	58.4906
LfoSat027-39	39	0.000730989	10.15	64.1026
LfoSat028-45	45	0.000708603	10.94	62.2222
LfoSat029-188	188	0.000684981	4.9	59.0426
LfoSat030-48	48	0.000573691	8.09	60.4167
LfoSat031-53	53	0.000545913	6.7	62.2642
LfoSat032-1888	1888	0.000460611	2.59	64.036
LfoSat033-168	168	0.000458574	11.4	59.5238
LfoSat034-814	814	0.00045572	4.11	61.1794
LfoSat035-54	54	0.00045391	12.83	59.2593
LfoSat036-129	129	0.000444622	8.91	62.0155
LfoSat037-35	35	0.000429431	8.63	54.2857
LfoSat038-174	174	0.000422861	2.99	55.7471
LfoSat039-99	99	0.000404397	12.78	59.596
LfoSat040-56	56	0.000388253	13.16	55.3571
LfoSat041-200	200	0.000387009	11.91	58.5
LfoSat042-74	74	0.000371898	6.33	59.4595
LfoSat043-827	827	0.000360585	14.17	66.7473
LfoSat044-1043	1043	0.000356875	7.05	66.9223
LfoSat045-685	685	0.000352951	9.97	64.8175
LfoSat046-22	22	0.000349137	14.31	59.0909
LfoSat047-29	29	0.000317491	12.02	62.069
LfoSat048-70	70	0.000306588	7.27	64.2857
LfoSat049-441	441	0.000305873	4.87	64.1723
LfoSat050-47	47	0.000299073	6.38	55.3191
LfoSat051-39	39	0.000280205	13.04	53.8462
LfoSat052-52	52	0.000277492	7.31	63.4615
LfoSat053-52	52	0.000274777	8.75	57.6923
LfoSat054-1165	1165	0.000270725	1.38	57.7682
LfoSat055-32	32	0.000233082	10.78	65.625
LfoSat056-943	943	0.000224392	2.48	59.0668
LfoSat057-50	50	0.000221229	11.39	58
LfoSat058-52	52	0.000219011	12.02	59.6154
LfoSat059-750	750	0.000206162	3.62	60.8
LfoSat060-498	498	0.000203663	2.74	55.0201
LfoSat061-78	78	0.000201643	15.28	70.5128
LfoSat062-1239	1239	0.000196585	2.81	68.1195
LfoSat063-72	72	0.000191873	5.06	52.7778
LfoSat064-76	76	0.000182847	5.65	67.1053
LfoSat065-179	179	0.000181817	13.51	55.8659
LfoSat066-50	50	0.000176606	4.34	66
LfoSat067-51	51	0.000175115	2.9	54.902
LfoSat068-1105	1105	0.000173257	3.45	61.267
LfoSat069-867	867	0.000172927	2.41	58.4775
LfoSat070-39	39	0.000172611	4.8	61.5385
LfoSat071-791	791	0.000172207	6.72	58.7863
LfoSat072-56	56	0.000169286	8.17	57.1429
LfoSat073-74	74	0.000168053	7.41	62.1622
LfoSat074-69	69	0.000167772	6.31	62.3188
LfoSat075-938	938	0.000167603	2.22	62.1535
LfoSat076-1099	1099	0.000167531	1.04	60.1456
LfoSat077-99	99	0.000167368	14.8	54.5455
LfoSat078-128	128	0.000166355	9.89	71.0938
LfoSat079-42	42	0.000166085	6.42	64.2857
LfoSat080-40	40	0.000165463	2.6	55
LfoSat081-73	73	0.000164931	8.99	50.6849
LfoSat082-55	55	0.000161599	7.65	58.1818
LfoSat083-37	37	0.000158464	7.79	62.1622
LfoSat084-52	52	0.00015608	6.88	69.2308
LfoSat085-626	626	0.000154423	1.81	65.016
LfoSat086-54	54	0.000152348	6.8	59.2593
LfoSat087-452	452	0.000151365	0.77	60.8407
LfoSat088-188	188	0.000149067	4.78	71.8085
LfoSat089-709	709	0.000148751	1.07	63.7518
LfoSat090-60	60	0.000148363	4.09	61.6667
LfoSat091-570	570	0.000142094	2.18	58.4211
LfoSat092-24	24	0.000140658	9.79	70.8333
LfoSat093-46	46	0.000136491	6.96	56.5217
LfoSat094-189	189	0.000131795	7.83	64.0212
LfoSat095-46	46	0.000130866	5.86	63.0435
LfoSat096-34	34	0.000129831	12.58	52.9412
LfoSat097-37	37	0.000129223	8.54	48.6486
LfoSat098-864	864	0.000128125	4.33	59.0278
LfoSat099-48	48	0.000126143	6.08	60.4167
LfoSat100-76	76	0.000125026	5.09	69.7368
LfoSat101-29	29	0.000123759	7.93	58.6207
LfoSat102-693	693	0.000121282	0.73	63.6364
LfoSat103-28	28	0.000118491	8.27	75
LfoSat104-44	44	0.000118316	2.5	70.4545
LfoSat105-31	31	0.000117397	9.18	64.5161
LfoSat106-62	62	0.000117005	10.13	59.6774
LfoSat107-30	30	0.000113898	11.89	66.6667
LfoSat108-48	48	0.000113395	3.49	50
LfoSat109-916	916	0.000110299	1.53	60.0437
LfoSat110-392	392	0.000109838	1.25	60.7143
LfoSat111-891	891	0.000109482	1.18	60.2694
LfoSat112-63	63	0.000109245	3.44	63.4921
LfoSat113-87	87	0.000105845	2.83	59.7701
LfoSat114-35	35	0.000103677	9.75	60
LfoSat115-70	70	0.000103585	8.22	54.2857
LfoSat116-691	691	0.000100959	8.61	73.9508
LfoSat117-489	489	9.9754e-05	3.7	63.1902
LfoSat118-148	148	9.97007e-05	4.2	57.4324
LfoSat119-781	781	9.80327e-05	4.08	63.1242
LfoSat120-49	49	9.629e-05	1.17	57.1429
LfoSat121-547	547	9.51193e-05	4.49	69.4698
LfoSat122-75	75	9.44947e-05	7.71	62.6667
LfoSat123-44	44	8.64227e-05	11.2	50
LfoSat124-70	70	8.62913e-05	6.98	72.8571
LfoSat125-499	499	8.46593e-05	3.94	66.5331
LfoSat126-48	48	8.3538e-05	8.96	64.5833
LfoSat127-30	30	8.33567e-05	9.11	56.6667
LfoSat128-32	32	8.31593e-05	10.49	65.625
LfoSat129-44	44	7.3362e-05	9.62	63.6364
Total		0.0909611
